# Supplementary material for: Phenolic Compounds in Honey and Their Relationship with Antioxidant Activity, Botanical Origin, and Color
Source: Antioxidants (Basel). 2021 Oct 27;10(11):1700. doi: 10.3390/antiox10111700 (PMC8614671; doi:10.3390/antiox10111700)
Supplement: Supplementary file 1 [file antioxidants-10-01700-s001.zip]

Archive with 1 entries (1 files):
- antioxidants-1385734-supplementary.pdf
